# Supplementary material for: Troy/Tnfrsf19 marks epidermal cells that govern interfollicular epidermal renewal and cornification
Source: Stem Cell Reports. 2021 Aug 5;16(9):2379–94. doi: 10.1016/j.stemcr.2021.07.007 (PMC8452520; doi:10.1016/j.stemcr.2021.07.007)
Supplement: Table S1. List of differentially expressed genes between Troy-EGFP+ and Troy-EGFP- ITGA6bright epidermal basal layer cells, related to Figure 4 [file mmc2.xlsx]

## Sheet: res_GFPpos GFPneg DE
Table S1. List of differentially expressed genes between Troy-EGFP+ve and Troy-EGFP-ve ITGA6bright epidermal basal layer cells, related to Figure 2.
gene	baseMean	log2FoldChange	standard error for log2 fold change (lfcSE)	statistic value for the null hypothesis (stat)	p value	adjusted p value (false discovery rate)
Defb6__chr8	189.534	-4.12886	0.446783	-9.24133	2.43e-20	1.11e-16
Krt79__chr15	360.54	-3.0719	0.362557	-8.47288	2.39e-17	5.48e-14
Ly6e__chr15	259.942	-2.37944	0.293433	-8.10897	5.11e-16	7.79e-13
Foxc1__chr13	58.629	-4.12242	0.523261	-7.87832	3.32e-15	3.8e-12
Dapl1__chr2	233.373	2.75302	0.355881	7.73579	1.03e-14	9.41e-12
H2-Ab1__chr17	54.1641	-4.19045	0.585677	-7.15489	8.37e-13	6.39e-10
Fos__chr12	109.833	2.92966	0.411798	7.11431	1.12e-12	7.35e-10
Cst6__chr19	79.9627	-3.29001	0.472151	-6.96812	3.21e-12	1.84e-09
S100a6__chr3	529.815	-1.78184	0.257347	-6.92389	4.39e-12	2.23e-09
Sox21__chr14	103.26	2.71326	0.405627	6.68905	2.25e-11	1.03e-08
Krt1__chr15	222.708	2.12961	0.321001	6.63427	3.26e-11	1.36e-08
Oas1f__chr5	123.725	2.6961	0.407495	6.61628	3.68e-11	1.4e-08
Igfbp4__chr11	49.0553	-4.42748	0.67234	-6.58518	4.54e-11	1.6e-08
Maf__chr8	112.154	2.55341	0.390345	6.54143	6.09e-11	1.99e-08
Hlf__chr11	79.7379	3.04681	0.478455	6.36802	1.91e-10	5.84e-08
Marcks__chr10	49.9664	-2.83222	0.466424	-6.07219	1.26e-09	3.61e-07
Gata3__chr2	278.538	1.77462	0.295096	6.01368	1.81e-09	4.88e-07
Pou3f1__chr4	86.8252	2.61487	0.437666	5.97458	2.31e-09	5.87e-07
Klf4__chr4	192.368	1.95433	0.331293	5.8991	3.65e-09	8.8e-07
Clca5__chr3	75.0894	2.66057	0.459922	5.78482	7.26e-09	1.53e-06
H2-Eb1__chr17	41.1076	-3.41325	0.588649	-5.79844	6.69e-09	1.53e-06
Tns3__chr11	52.792	-2.6862	0.464525	-5.78269	7.35e-09	1.53e-06
Gstm5__chr3	85.2646	-2.34416	0.410237	-5.71417	1.1e-08	2.19e-06
Egr2__chr10	55.87	-2.60709	0.457483	-5.69877	1.21e-08	2.3e-06
Fcgbp__chr7	296.914	1.60401	0.281964	5.68869	1.28e-08	2.34e-06
Dst__chr1	482.329	1.45129	0.260453	5.57218	2.52e-08	4.43e-06
Gas7__chr11	44.3141	-2.81572	0.520366	-5.41103	6.27e-08	9.93e-06
Krt10__chr11	190.99	1.75506	0.324397	5.41023	6.29e-08	9.93e-06
Slc43a2__chr11	28.6081	-3.41298	0.630414	-5.41386	6.17e-08	9.93e-06
Sox9__chr11	409.094	-1.8623	0.344951	-5.39874	6.71e-08	1.02e-05
Klf5__chr14	127.278	1.85935	0.350098	5.31093	1.09e-07	1.61e-05
Alox12e__chr11	220.605	-1.78052	0.347082	-5.12997	2.9e-07	4.14e-05
H2-Aa__chr17	40.2025	-3.08115	0.614662	-5.01275	5.37e-07	7.44e-05
Lhx2__chr2	40.7708	-3.03493	0.613426	-4.9475	7.52e-07	0.000101195
Runx2__chr17	22.7072	-3.48133	0.706967	-4.92431	8.47e-07	0.000110708
Marcksl1__chr4	67.7323	-2.30429	0.469142	-4.91171	9.03e-07	0.000114791
2900026A02Rik__chr5	94.2041	1.97328	0.402355	4.90434	9.37e-07	0.000115963
Apoe__chr7	2644.33	-1.16241	0.24123	-4.81866	1.45e-06	0.00016961
Cyp1b1__chr17	12.9641	-7.70837	1.59922	-4.82007	1.44e-06	0.00016961
Sema3c__chr5	47.1143	2.49358	0.519107	4.80359	1.56e-06	0.000178323
Serpinb7__chr1	34.5037	3.11534	0.663373	4.6962	2.65e-06	0.000295875
Efnb2__chr8	57.8344	-1.96851	0.426097	-4.61988	3.84e-06	0.000418434
1600029D21Rik__chr9	20.5264	-3.31953	0.726275	-4.57063	4.86e-06	0.00051758
Fth1__chr19	235.332	1.34013	0.297325	4.50731	6.57e-06	0.000666826
Gata6__chr18	42.3774	-2.977	0.660084	-4.51002	6.48e-06	0.000666826
Irx4__chr13	16.2002	-5.55237	1.23305	-4.50295	6.7e-06	0.000666826
Cldn8__chr16	18.0581	-3.66452	0.81662	-4.48743	7.21e-06	0.000702022
Ndufa4l2__chr10	50.9307	2.47526	0.554573	4.46336	8.07e-06	0.000769369
Stard5__chr7	83.5049	-1.85102	0.417973	-4.42857	9.49e-06	0.000886055
1700025G04Rik__chr1	72.5743	2.06823	0.468429	4.41526	1.01e-05	0.000905443
Gpx4__chr10	68.528	-1.83468	0.415225	-4.41852	9.94e-06	0.000905443
Fst__chr13	38.2023	-2.26958	0.521482	-4.35217	1.35e-05	0.00118649
Il1r2__chr1	30.8748	3.10754	0.719044	4.32177	1.55e-05	0.00133668
Alcam__chr16	19.949	-3.54613	0.821704	-4.31558	1.59e-05	0.00134925
Dgcr6__chr16	53.6189	2.01487	0.467727	4.30779	1.65e-05	0.00137224
Ppt1__chr4	1653.34	1.08978	0.254128	4.28833	1.8e-05	0.00147137
Ikzf2__chr1	30.6481	2.7262	0.637022	4.27961	1.87e-05	0.00150337
Map3k1__chr13	344.764	1.21952	0.285701	4.2685	1.97e-05	0.00155293
Nt5e__chr9	9.69302	-6.90352	1.65665	-4.16716	3.08e-05	0.00239255
Atf3__chr1	26.96	3.19523	0.768141	4.15969	3.19e-05	0.00243101
Epcam__chr17	34.066	-2.25448	0.543889	-4.14511	3.4e-05	0.0025485
Bcl11b__chr12	226.081	1.30007	0.317324	4.09699	4.19e-05	0.00307195
Calml3__chr13	16.9681	-3.47208	0.847958	-4.09463	4.23e-05	0.00307195
Bbox1__chr2	112.545	1.46287	0.35829	4.08294	4.45e-05	0.00314169
Cbr2__chr11	88.8598	1.5572	0.381463	4.08217	4.46e-05	0.00314169
Fam84a__chr12	66.5924	-1.67654	0.413072	-4.05871	4.93e-05	0.00342193
Ano9__chr7	28.6083	-2.34857	0.581898	-4.03606	5.44e-05	0.00371328
Irx1__chr13	34.1957	-2.14001	0.532923	-4.01561	5.93e-05	0.00393297
Krt5__chr15	3230.47	0.982219	0.244459	4.01792	5.87e-05	0.00393297
Dusp1__chr17	34.7702	2.4027	0.598861	4.01213	6.02e-05	0.00393455
Acsl4__chrX	25.0572	-2.43525	0.61226	-3.97747	6.97e-05	0.00449011
Sema3d__chr5	35.9903	2.34955	0.593714	3.95738	7.58e-05	0.00481705
A130077B15Rik__chr10	151.594	-1.77646	0.45392	-3.9136	9.09e-05	0.00570129
Akr1c18__chr13	12.0057	-5.98995	1.53297	-3.9074	9.33e-05	0.0057703
Ptprc__chr1	11.5853	-5.97394	1.53474	-3.89246	9.92e-05	0.00605575
Ptn__chr6	64.3131	-1.71594	0.442176	-3.88067	0.00010417	0.00627348
Dclk1__chr3	11.0374	-4.31734	1.12837	-3.82619	0.000130143	0.00763675
Fam132a__chr4	49.79	-1.77965	0.464754	-3.82924	0.000128539	0.00763675
Nat8l__chr5	31.3082	2.30244	0.612238	3.76069	0.000169443	0.00981698
Fam46a__chr9	40.4501	1.94152	0.518233	3.74642	0.000179373	0.0102624
Slc24a3__chr2	20.1114	3.04067	0.815551	3.72836	0.000192732	0.0108906
Dsp__chr13	580.314	0.972712	0.262351	3.70767	0.000209173	0.0116754
Sgk1__chr10	140.836	-1.17804	0.319498	-3.68715	0.000226784	0.012357
Slc6a6__chr6	291.608	1.17029	0.317325	3.688	0.000226026	0.012357
Capns2__chr8	101.938	1.36993	0.372104	3.68159	0.000231788	0.0124811
Cdc42ep4__chr11	40.8837	-1.95429	0.532097	-3.67282	0.000239891	0.0127672
Chl1__chr6	85.6735	1.4109	0.385211	3.66267	0.000249598	0.0131311
Gclm__chr3	23.7797	-2.35576	0.644715	-3.65396	0.000258225	0.0132797
Myh9__chr15	107.779	-1.41703	0.38777	-3.6543	0.000257885	0.0132797
Col7a1__chr9	27.2928	2.43746	0.668524	3.64603	0.000266322	0.013544
Klf3__chr5	53.2403	1.66959	0.45877	3.63927	0.000273408	0.0137145
Lphn2__chr3	77.2444	-1.60852	0.442247	-3.63715	0.000275668	0.0137145
Fgfr2__chr7	34.8811	2.06625	0.572466	3.60939	0.000306915	0.0151048
Ascl2__chr7	25.0346	2.33826	0.651267	3.59032	0.000330271	0.0160814
Itga3__chr11	107.361	1.35144	0.377747	3.57763	0.000346718	0.0167045
Lgals3__chr14	101.108	1.36967	0.383659	3.57003	0.000356943	0.017018
Arpc2__chr1	280.398	1.12678	0.318479	3.53799	0.000403192	0.0190249
Col17a1__chr19	540.845	0.997437	0.283123	3.52298	0.000426727	0.0197286
Mitf__chr6	11.0194	-3.45503	0.980162	-3.52496	0.000423554	0.0197286
Man1c1__chr4	29.1363	2.22744	0.6338	3.51442	0.000440722	0.0201718
Als2cl__chr9	54.3264	1.63429	0.465577	3.51025	0.00044769	0.0202783
Fam63b__chr9	52.8794	1.59441	0.454538	3.50775	0.00045191	0.0202783
Reep5__chr18	148.157	-1.12734	0.322286	-3.49794	0.000468864	0.0208349
Amotl1__chr9	78.8933	1.36905	0.391786	3.49438	0.000475166	0.0209119
Slc6a4__chr11	71.6063	1.44594	0.415146	3.48297	0.000495888	0.021616
Mapkapk3__chr9	70.5621	1.43656	0.414086	3.46924	0.000521927	0.0223258
Tle1__chr4	20.8545	-2.8092	0.809316	-3.47107	0.000518382	0.0223258
Limd1__chr9	61.0118	1.53507	0.44301	3.4651	0.000530041	0.022463
Abcc5__chr16	28.9847	2.2209	0.645106	3.44268	0.000575973	0.0241856
Rab25__chr3	96.8685	1.46546	0.42891	3.41671	0.000633832	0.0263732
Calm2__chr17	259.521	-0.958677	0.283078	-3.38662	0.000707596	0.0289167
Comt__chr16	27.5677	2.32863	0.687465	3.38727	0.000705927	0.0289167
Pcdh19__chrX	9.97222	-3.32209	0.982338	-3.38181	0.000720087	0.0291667
Krt6a__chr15	59.8388	-1.77338	0.525267	-3.37614	0.000735099	0.0295136
Acot1__chr12	37.3923	-1.75934	0.522009	-3.37033	0.000750779	0.0296234
Top2a__chr11	59.3235	-1.43254	0.424971	-3.37091	0.0007492	0.0296234
Dusp22__chr13	44.377	1.64739	0.48938	3.36627	0.000761926	0.0298063
Klhl8__chr5	9.00585	-3.66674	1.09051	-3.3624	0.000772674	0.0299706
Epb4.1l3__chr17	16.0019	5.14724	1.53384	3.35579	0.00079138	0.0301845
Nfatc1__chr18	22.6099	-2.24222	0.668023	-3.35649	0.000789376	0.0301845
Cd74__chr18	11.1739	-3.5968	1.07693	-3.33986	0.000838199	0.0317061
Serpinb2__chr1	21.9255	2.33406	0.701228	3.32853	0.000873064	0.0327542
Wnt3__chr11	17.2934	2.97641	0.896155	3.32131	0.000895956	0.0333397
Sema6a__chr18	8.20528	-4.33763	1.3132	-3.30309	0.000956263	0.0352969
Scrn3__chr2	33.5601	-1.8924	0.574364	-3.29478	0.000984992	0.0360665
Skint3__chr4	20.4	-2.18951	0.665618	-3.28944	0.00100388	0.0364663
Plin2__chr4	28.728	-1.87326	0.569911	-3.28693	0.00101284	0.0365022
Calm4__chr13	41.6578	1.72802	0.526202	3.28395	0.00102361	0.0366022
Rgma__chr7	19.8435	-2.18758	0.666839	-3.28052	0.00103617	0.0367639
Timp2__chr11	31.2772	-2.14998	0.658345	-3.26574	0.00109179	0.0384395
Mylip__chr13	43.6701	1.75789	0.540143	3.25449	0.00113595	0.0396888
Lpl__chr8	9.26666	-3.53436	1.08673	-3.2523	0.00114476	0.0396937
Eif4g3__chr4	23.2292	2.14648	0.662016	3.24234	0.00118552	0.0407981
Gm94__chr18	26.7321	2.28673	0.706361	3.23734	0.0012065	0.04121
Plcg2__chr8	16.1373	-2.38583	0.738781	-3.22942	0.00124042	0.0420549
Iqgap1__chr7	220.106	0.975876	0.302671	3.22421	0.0012632	0.0425124
Cdh4__chr2	12.4992	3.94651	1.23362	3.19911	0.00137851	0.0453915
Kif21a__chr15	110.044	1.17927	0.368455	3.20058	0.00137149	0.0453915
Socs3__chr11	41.2591	1.67243	0.522526	3.20066	0.00137113	0.0453915
Cmah__chr13	211.391	-1.1631	0.36617	-3.1764	0.00149116	0.0487503
